# Supplementary material for: Shared genes between Alzheimer’s disease and ischemic stroke
Source: CNS Neurosci Ther. 2019 Mar 11;25(8):855–64. doi: 10.1111/cns.13117 (PMC6630005; doi:10.1111/cns.13117)
Supplement: Supplementary file 1 [file CNS-25-855-s001.xlsx]

## Sheet: Table S1
Table S1 AD-associated genes with gene-wide or suggestive significance
Chr	Gene	nSNPs	nSims	Start	Stop	Test	Pvalue	TopSNP	TopSNP-Pvalue	Location
Gene-wide significane with P<2.35E-6
1	CR1	240	1000000	207669472	207815110	2311.02	9.99999e-07	rs1752684	3.653e-15	1q32.2
2	BIN1	224	1000000	127805598	127864903	1769.16	2e-06	rs35114168	3.719e-16	2q14.3
5	HBEGF*	38	1000000	139712427	139726188	456.077	9.99999e-07	rs2878896	9.219e-08	5q31.3
6	HLA-DRB6	96	1000000	32520489	32527779	674.347	9.99999e-07	rs67452113	4.783e-08	6p21.32
7	EPHA1	38	1000000	143088204	143105985	356.134	9.99999e-07	rs10808026	1.417e-11	7q34-q35
8	CLU	37	1000000	27454433	27472328	1042.37	9.99999e-07	rs7982	2.477e-17	8p21.1
11	MTCH2	24	1000000	47638857	47664206	202.667	2e-06	rs4752856	6.817e-06	11p11.2
11	SLC39A13	24	1000000	47430045	47438051	338.839	2e-06	rs61897431	4.082e-06	11p11.2
11	MS4A2	31	1000000	59856136	59865940	647.368	9.99999e-07	rs17528859	2.577e-10	11q12.1
11	MS4A6A	32	1000000	59939079	59952139	709.345	2e-06	rs7933202	6.635e-11	11q12.2
11	PICALM	305	1000000	85668213	85780923	4008.57	9.99999e-07	rs639012	1.908e-12	11q14.2
16	MTSS1L*	50	1000000	70695106	70719954	536.309	2e-06	rs12597717	9.852e-06	16q22.1
19	ABCA7	92	1000000	1040101	1065570	989.472	9.99999e-07	rs4147929	1.701e-09	19p13.3
19	CEACAM22P	47	1000000	45041044	45060150	396.267	9.99999e-07	rs73046410	3.624e-09	19q13.31
19	PVR	46	1000000	45147097	45169428	674.021	9.99999e-07	rs56261258	1.368e-13	19q13.31
19	IGSF23	75	1000000	45116939	45140081	693.003	2e-06	rs12977255	4.18e-07	19q13.31
19	CEACAM16	21	1000000	45202420	45213986	188.913	9.99999e-07	rs61744497	9.602e-11	19q13.31-q13.32
19	APOC1	14	1000000	45417920	45422606	Inf	9.99999e-07	rs12721046	0	19q13.32
19	APOE	6	1000000	45409038	45412650	Inf	9.99999e-07	rs429358	0	19q13.32
19	PVRL2	155	1000000	45349392	45392485	Inf	9.99999e-07	rs12972156	0	19q13.32
19	TOMM40	43	1000000	45394476	45406946	Inf	9.99999e-07	rs10119	0	19q13.32
19	FBXO46	23	1000000	46213886	46234151	197.224	9.99999e-07	rs4803851	1.246e-07	19q13.32
19	APOC2	19	1000000	45449238	45452822	507.271	9.99999e-07	rs2288912	3.017e-12	19q13.32
19	CLPTM1	109	1000000	45457841	45496604	2765.77	9.99999e-07	rs11672748	2.268e-13	19q13.32
19	EXOC3L2	80	1000000	45715878	45737469	2077.22	9.99999e-07	rs346773	4.503e-15	19q13.32
19	APOC4	8	1000000	45445494	45448753	293.445	9.99999e-07	rs4803773	1.789e-15	19q13.32
19	APOC4-APOC2	23	1000000	45445494	45452822	626.893	9.99999e-07	rs4803773	1.789e-15	19q13.32
19	RELB	49	1000000	45504706	45541456	1169.46	9.99999e-07	rs117612135	2.079e-18	19q13.32
19	NKPD1	15	1000000	45653007	45663408	244.506	9.99999e-07	rs28469095	8.093e-21	19q13.32
19	PPP1R37	123	1000000	45596430	45650543	2390.19	9.99999e-07	rs113321260	1.349e-21	19q13.32
19	BCL3	26	1000000	45251977	45263301	795.478	9.99999e-07	rs8103315	1.524e-35	19q13.32
19	CBLC	39	1000000	45281125	45303903	827.702	9.99999e-07	rs2889414	2.492e-43	19q13.32
19	BCAM	27	1000000	45312315	45324678	751.633	9.99999e-07	rs28399637	4.663e-69	19q13.32
19	CD33	32	1000000	51728334	51743274	324.031	9.99999e-07	rs3865444	5.12e-08	19q13.41
Suggestive significance with P<1.00E-4
1	CR1L	319	1000000	207818457	207897036	2649.99	4e-06	rs11118328	3.414e-10	1q32.2
3	RPN1*	99	1000000	128338812	128369719	828.892	2.2e-05	rs7647837	6.687e-06	3q21.3
5	PFDN1*	86	1000000	139624634	139682689	955.513	2.9e-05	rs9686454	6.144e-06	5q31.3
5	MIR1229*	5	1000000	179225277	179225346	78.8092	5.89999e-05	rs41285559	6.811e-05	5q35.3
6	CD2AP	317	1000000	47445524	47594996	3568.69	4e-06	rs10948363	3.052e-08	6p12.3
6	HLA-DQB1	205	1000000	32627240	32634466	1318.28	8.99999e-06	rs9273489	9.4e-06	6p21.32
6	HLA-DRB1	225	1000000	32546546	32557613	1270.83	1.1e-05	rs9269853	2.662e-08	6p21.32
6	TBC1D7*	102	1000000	13305183	13328815	1002.63	5.29999e-05	rs2496140	3.588e-05	6p24.1
6	HLA-DQA1	178	1000000	32605182	32611429	1052.4	7.89999e-05	rs34250758	7.8e-06	6p21.32
7	EPHA1-AS1	314	1000000	143104905	143220540	2197.55	4e-06	rs11763230	2.111e-11	7q35
8	PTK2B	379	1000000	27168998	27316908	2582.59	1.8e-05	rs28834970	3.273e-09	8p21.2
8	CHRNA2	83	1000000	27317277	27336813	548.068	5.89999e-05	rs2741341	5.598e-06	8p21.2
9	IFNA22P*	6	1000000	21277686	21278562	68.8508	7.79999e-05	rs10116936	7.043e-05	9p21.3
11	SPI1	53	1000000	47376408	47400127	724.832	3e-06	rs10437655	1.986e-06	11p11.2
11	PSMC3	20	1000000	47440319	47448024	228.441	4e-06	rs12292911	2.754e-06	11p11.2
11	SORL1	321	1000000	121322911	121504471	1582.9	4e-06	rs11218343	4.976e-11	11q24.1
11	MS4A6E	30	1000000	60102354	60108441	318.153	4e-06	rs72924659	5.354e-13	11q12.2
11	NDUFS3	8	1000000	47600561	47606115	80.3223	1.2e-05	rs71475924	1.44e-06	11p11.2
11	MS4A4A	55	1000000	60048013	60076445	440.529	1.5e-05	rs55777218	3.944e-12	11q12.2
11	MS4A3	47	1000000	59824100	59838588	414.125	1.7e-05	rs528823	1.494e-06	11q12.2
11	CELF1	86	1000000	47487488	47574792	491.521	1.8e-05	rs66749409	3.239e-06	11p11.2
11	FNBP4	79	1000000	47738068	47788993	801.439	1.9e-05	rs12807014	8.878e-06	11p11.2
11	NUP160	122	1000000	47799669	47870057	1113.67	3e-05	rs34228231	1.011e-05	11p11.2
11	AGBL2	85	1000000	47681142	47736928	741.616	3.9e-05	rs10128705	7.709e-06	11p11.2
11	AP2A2*	257	1000000	925808	1012245	2700	7.49999e-05	rs7479145	1.169e-05	11p15.5
11	KBTBD4	6	1000000	47593748	47600567	41.6292	8.19999e-05	rs12287076	1.266e-05	11p11.2
11	C1QTNF4	2	1000000	47611215	47615961	18.9772	9.49999e-05	rs12799623	3.14e-05	11p11.2
12	C1S*	23	1000000	7167979	7178335	257.522	8.29999e-05	rs12367198	3.098e-05	12p13.31
14	RPS6KL1*	53	1000000	75370656	75389145	424.259	5e-06	rs9652372	2.338e-06	14q24.3
14	FCF1*	25	1000000	75179849	75203390	296.588	1.3e-05	rs12883118	3.58e-07	14q24.3
14	AREL1*	57	1000000	75127954	75179807	678.34	2e-05	rs17782707	1.009e-05	14q24.3
14	DLST*	50	1000000	75348593	75370450	377.745	5.49999e-05	rs8006560	6.8e-06	14q24.3
14	SLC24A4	676	1000000	92788924	92967825	2662.1	6.99999e-05	rs12590654	4.097e-08	14q32.12
17	MINK1*	153	1000000	4736634	4801356	1113.65	4.8e-05	rs8078173	2.871e-06	17p13.2
17	C17orf107*	12	1000000	4802947	4806227	109.131	6.39999e-05	rs34461890	1.07e-05	17p13.2
17	FLJ40194*	29	1000000	47325604	47336027	216.878	9.99999e-05	rs11079866	9.446e-05	17q21.32
19	GEMIN7	66	1000000	45582517	45594782	1046.51	3e-06	rs10416500	7.875e-13	19q13.32
19	LOC388553	29	1000000	46242887	46262748	425.582	4e-06	rs4802273	2.434e-07	19q13.32
19	DMWD	23	1000000	46286263	46296060	235.56	5e-06	rs2070736	8.482e-07	19q13.32
19	RSPH6A	56	1000000	46298967	46318605	432.266	7.99999e-06	rs7257103	7.037e-06	19q13.32
19	CLASRP	28	1000000	45542297	45574214	436.839	1.1e-05	rs62117257	5.715e-16	19q13.32
19	SNRPD2	9	1000000	46190711	46195443	120.779	1.6e-05	rs759288	6.92e-05	19q13.32
19	HMHA1*	73	1000000	1065921	1087830	421.843	3.2e-05	rs117187726	2.367e-07	19p13.11
19	SSBP4	20	1000000	18530145	18545372	243.097	5.29999e-05	rs10408290	2.006e-05	19p13.3
19	TRAPPC6A	34	1000000	45666185	45681501	330.078	5.89999e-05	rs10410833	2.809e-19	19q13.32
19	ISYNA1*	12	1000000	18545197	18549111	164.523	6.09999e-05	rs10408290	2.006e-05	19p13.11
19	SIX5	10	1000000	46268042	46272497	127.045	6.09999e-05	rs2014576	8.678e-06	19q13.32
19	DMPK	18	1000000	46272966	46285815	189.618	8.09999e-05	rs2014576	8.678e-06	19q13.32
Note: *Novel genes outside the established risk loci of AD

## Sheet: Table S2
Table S2 Meta-analysis of AD-IS shared genes with nominal significance in both AD and IS
Chr	gene	start	stop	AD							IS						Pcombined
				nSNP	nSims	test	topSNP	TopSNP-P	PAD		nSNP	nSims	test	topSNP	TopSNP-P	PIS
7	ZYX	143078359	143088206	26	1000000	126.037	rs6464548	1.625e-06	0.000509999		34	1000000	183.871	rs11772895	3.394e-06	2.7e-05	2.63017e-07
7	EPHA1	143088204	143105985	38	1000000	356.134	rs10808026	1.417e-11	9.99999e-07		45	10000	95.8673	rs11762334	7.164e-05	0.0363964	6.59822e-07
15	EFTUD1	82422560	82555104	350	1000000	1633.5	rs905450	2.819e-06	0.000109		412	1000000	1449.25	rs151045855	0.0002171	0.000823999	1.54712e-06
11	MS4A4A	60048013	60076445	55	1000000	440.529	rs55777218	3.944e-12	1.5e-05		69	10000	148.58	rs115739426	0.005286	0.0420958	9.64536e-06
22	YDJC	21982377	21984340	13	1000000	145.574	rs2298428	7.283e-05	0.000201		13	10000	71.6779	rs3747093	0.002868	0.009999	2.83733e-05
22	UBE2L3	21903735	21978323	92	1000000	1064.96	rs12168746	8.817e-05	0.000272		143	100000	684.153	rs738129	0.003947	0.00773992	2.96232e-05
8	PABPC1	101715143	101734315	25	100000	126.87	rs1693547	0.0009193	0.00475995		32	1000000	189.549	rs3104313	0.000194	0.000899999	5.72363e-05
16	RRN3P1	21807950	21830495	13	100000	91.1711	rs12600118	3.917e-05	0.00155998		46	100000	144.277	rs4017431	0.0008166	0.00361996	7.38886e-05
15	FAM154B	82555151	82577267	55	1000000	276.695	rs28522807	0.0002862	0.000256		60	10000	145.898	rs117388641	0.001546	0.0255974	8.47662e-05
17	SLC16A5	73083821	73102255	83	1000000	403.464	rs8078881	0.0002324	0.000721999		97	10000	280.204	rs12943414	0.001701	0.0122988	0.000112166
12	HECTD4	112597991	112819896	200	10000	527.094	rs147910225	0.000231	0.0367963		255	1000000	1480.29	rs10850034	2.488e-05	0.00027	0.000124381
5	ANKHD1-EIF4EBP3	139781398	139929163	102	1000000	484.617	rs78028717	0.0002519	0.000860999		141	10000	387.965	rs801459	0.001386	0.0126987	0.000135835
8	PINX1	10622470	10697409	386	100000	1722.12	rs7014168	0.0003599	0.00122999		446	10000	1401.4	rs12676417	0.00064	0.00919908	0.000140183
22	SLC2A11	24198889	24228299	89	100000	349.908	rs5760076	3.911e-05	0.00111999		103	10000	290.177	rs73158776	0.002169	0.0105989	0.000146501
12	OAS2	113416273	113449528	79	1000000	481.255	rs1635142	4.275e-05	0.00025		91	10000	211.267	rs929291	0.008237	0.049595	0.000152479
5	ANKHD1	139781398	139919441	88	100000	404.393	rs78028717	0.0002519	0.00117999		126	10000	347.079	rs2108446	0.001851	0.0105989	0.000153697
6	TREM2	41126243	41130924	2	100000	20.4237	rs6933067	0.001072	0.00151998		4	10000	16.9253	rs7748513	0.00434	0.00949905	0.000175363
14	NUDT14	105639273	105647660	25	10000	86.1141	rs67232936	0.005576	0.0482952		26	1000000	281.786	rs11625865	9.99e-05	0.000344	0.00019945
5	TMED7	114948904	114961876	28	1000000	149.776	rs10069695	7.894e-05	0.000857999		31	10000	82.3376	rs9326969	0.0182	0.0245975	0.000248318
10	WAC	28821421	28912041	143	100000	620.786	rs332140	9.189e-05	0.00381996		179	100000	632.525	rs332144	0.002544	0.00589994	0.000263697
17	ARMC7	73106081	73126360	53	100000	271.073	rs145249028	0.0001599	0.00193998		64	10000	202.691	rs2291027	0.004553	0.0132987	0.000298372
6	HIST1H4G	26246838	26247205	4	100000	33.0177	rs77281308	0.003534	0.00389996		4	100000	28.6285	rs78545713	0.004719	0.00720993	0.000322774
1	TRIM63	26377795	26394125	47	10000	166.546	rs35123100	0.0005093	0.0310969		52	1000000	353.39	rs1135251	0.0007469	0.000936999	0.000333437
19	ARID3A	926036	972803	115	10000	270.971	rs12973526	0.01502	0.0454955		238	1000000	844.181	rs4807312	0.0004148	0.000657999	0.000341763
5	PCDHA1	140165720	140391929	391	100000	2031.44	rs2337988	0.0001668	0.00154998		491	10000	1288.16	rs31874	0.0005757	0.0258974	0.000446489
1	USP24	55532031	55681039	209	10000	711.928	rs1759499	0.0008992	0.0129987		257	100000	1038.51	rs75866762	0.0006769	0.00314997	0.000454629
14	CKB	103985994	103989196	10	1000000	82.689	rs2071407	0.001266	0.000986999		11	10000	33.3132	rs8017780	0.01326	0.0454955	0.000494437
5	PCDHA2	140174443	140391929	377	100000	1849.84	rs2337988	0.0001668	0.00181998		473	10000	1230.88	rs31874	0.0005757	0.0279972	0.000554617
17	KCTD2	73028661	73061984	100	100000	443.21	rs35041866	7.087e-05	0.00111999		123	10000	259.353	rs12943148	0.006705	0.0464954	0.000565674
5	TMCO6	140019011	140024989	14	100000	88.6936	rs753279	0.001315	0.00242998		16	10000	59.0849	rs12153256	0.0005801	0.0216978	0.00057209
5	SRA1	139929651	139937678	14	100000	82.6183	rs2249213	0.0009578	0.00150998		15	10000	43.0129	rs801459	0.001386	0.0357964	0.000585144
7	MAFK	1570367	1582679	36	100000	297.639	rs4268033	0.0004548	0.00134999		50	10000	143.241	rs150069281	0.002621	0.0414959	0.000604433
1	KCNA2	111136201	111174096	95	100000	367.219	rs55691432	0.00103	0.00625994		116	10000	388.301	rs3887820	0.0003806	0.00949905	0.000638052
5	PCDHA3	140180782	140391929	366	100000	1706.78	rs2337988	0.0001668	0.00263997		457	10000	1189.7	rs31874	0.0005757	0.0233977	0.000660443
5	MIR548AO	92922830	92957593	29	100000	125.527	rs2279473	0.001791	0.00671993		48	100000	153.55	rs114489117	0.002633	0.00938991	0.000673322
10	IPMK	59951277	60027694	274	100000	1475.43	rs58375950	1.639e-05	0.00691993		357	10000	1499.89	rs142599858	0.00034	0.00959904	0.000705393
5	LOC101927100	114937851	114956116	34	100000	166.557	rs2052834	0.0001561	0.00336997		38	10000	115.257	rs256967	0.01716	0.0208979	0.000743758
19	MEX3D	1554667	1568057	3	100000	15.4527	rs78374957	0.005651	0.00920991		20	100000	48.5527	rs72618596	0.006135	0.00772992	0.000751084
3	RARB	25215822	25639422	914	10000	1567.09	rs1483836	0.0007439	0.0154985		654	100000	1086.69	rs6765189	3.576e-05	0.00494995	0.000803636
10	CISD1	60028861	60049019	56	100000	304.414	rs12572520	7.565e-05	0.00528995		73	10000	271.804	rs1416763	0.005963	0.0148985	0.000823466
5	SFXN1	174905513	174955621	184	10000	450.561	rs7724819	0.005422	0.0474953		213	100000	1012.05	rs1316425	0.0003096	0.00174998	0.000864012
13	MIPEP	24304327	24463587	407	10000	1077.92	rs117235878	0.001416	0.0234977		490	100000	1628.2	rs77792455	0.000182	0.00356996	0.000871242
17	CYTH1	76670128	76778424	207	10000	604.752	rs6501248	0.003928	0.0258974		251	100000	984.657	rs35330511	0.0002266	0.00323997	0.000871439
2	SH3YL1	218135	264866	87	100000	470.527	rs62114538	0.0002623	0.00176998		103	10000	253.536	rs62114503	0.008955	0.0475952	0.000874592
5	PCDHA4	140186658	140391929	346	100000	1507.86	rs2337988	0.0001668	0.00347997		431	10000	1126.58	rs31874	0.0005757	0.0246975	0.00089056
10	PLEKHA1	124134093	124191871	133	100000	569.5	rs35777422	0.0009149	0.00213998		160	10000	369.118	rs117811194	0.001157	0.0417958	0.000923215
1	PDIK1L	26437655	26452039	38	10000	162.245	rs78395193	0.0202	0.0330967		49	100000	367.118	rs61776594	0.0008799	0.00273997	0.000934783
17	RGS9	63133455	63223821	263	100000	997.362	rs4791218	0.0002015	0.00229998		310	10000	651.138	rs12450836	0.004889	0.0420958	0.000991688
5	TMED7-TICAM2	114914192	114961876	80	100000	350.543	rs10069695	7.894e-05	0.00416996		96	10000	260.584	rs79040588	0.0119	0.0263974	0.00111335
5	VTRNA1-2	140098510	140098598	6	10000	39.2289	rs72800935	0.008331	0.010499		6	10000	38.2834	rs12188417	0.009557	0.010499	0.00111473
12	ARHGDIB	15094949	15114562	42	10000	126.371	rs10772822	0.0005687	0.0243976		49	100000	197.99	rs2430716	0.0007741	0.00512995	0.00124982
16	MT1M	56666533	56667898	11	10000	31.0642	rs4783947	0.02394	0.0308969		12	100000	49.315	rs4783947	0.0003916	0.00416996	0.00128284
1	PDE4B	66258192	66840262	576	10000	1133.09	rs12138629	0.0001661	0.00979902		747	10000	1346.87	rs6668688	1.759e-05	0.0136986	0.00133105
5	PCDHA5	140201360	140391929	326	100000	1294.54	rs7732179	0.0002504	0.00538995		405	10000	1066.89	rs31874	0.0005757	0.0256974	0.00136909
5	PCDHA6	140207506	140391929	322	100000	1244.28	rs4151682	0.0002796	0.00593994		401	10000	1054.84	rs31874	0.0005757	0.0246975	0.00144166
5	SLC4A9	139739786	139754722	16	100000	68.5785	rs113343374	0.0007588	0.00332997		19	10000	45.1046	rs34507975	0.003434	0.0470953	0.00153068
19	HAS1	52216364	52227221	42	10000	121.77	rs8099845	0.003779	0.0240976		50	100000	174.445	rs113211917	0.0001538	0.00662993	0.0015564
11	ELF5	34500341	34535347	131	100000	496.695	rs2420386	0.0007652	0.00585994		141	10000	377.33	rs12420592	0.002314	0.0272973	0.00155811
4	TMEM184C	148538538	148556672	6	10000	21.1556	rs13119467	0.006289	0.00939906		11	10000	27.4342	rs115788232	0.0003491	0.0172983	0.00158105
14	TRMT61A	103995508	104003410	24	100000	126.531	rs11621037	0.0019	0.00376996		27	10000	75.0742	rs1022736	0.02433	0.0454955	0.0016587
13	HTR2A	47405676	47471211	225	10000	488.298	rs7324017	0.0007363	0.0158984		251	10000	559.19	rs9534507	0.001069	0.0126987	0.00191952
10	CALML3-AS1	5556206	5568209	42	10000	91.01	rs7919321	0.001861	0.0220978		48	100000	123.083	rs11816050	0.0005134	0.00913991	0.00192022
5	PCDHAC1	140306301	140391929	177	10000	641.841	rs246069	0.001098	0.009999		221	10000	614.676	rs31874	0.0005757	0.0212979	0.00201339
3	EIF1B	40351172	40353915	18	10000	64.9243	rs1454492	0.01607	0.0378962		19	100000	110.107	rs1454491	0.002129	0.00573994	0.00205193
5	EIF4EBP3	139927250	139929163	5	10000	18.6522	rs250426	0.02193	0.0332967		5	100000	28.4873	rs801459	0.001386	0.00674993	0.00211277
3	ZDHHC3	44956752	45017674	85	10000	271.092	rs1979946	0.006387	0.0163984		101	10000	313.184	rs12636290	0.002147	0.0137986	0.00212557
18	LOC100131655	74506687	74534251	91	10000	271.324	rs11150985	0.003129	0.0116988		98	10000	254.722	rs13381407	0.0004573	0.020098	0.00219967
5	PCDHA7	140213968	140391929	311	10000	1110.47	rs10060640	0.0002978	0.010499		387	10000	1015.4	rs31874	0.0005757	0.0239976	0.00233967
5	PCDHA8	140220906	140391929	305	10000	1055.13	rs12659980	0.0004624	0.0108989		380	10000	988.738	rs31874	0.0005757	0.0265973	0.00265127
5	TICAM2	114914192	114938176	40	100000	159.056	rs10079000	0.000229	0.00811992		50	10000	128.765	rs79040588	0.0119	0.0361964	0.00268407
5	PCDHA11	140247097	140391929	255	10000	871.666	rs246069	0.001098	0.0108989		318	10000	840.687	rs31874	0.0005757	0.0273973	0.00272216
6	CSNK2B	31633656	31637847	15	10000	47.2784	rs116366930	0.0002117	0.0125987		15	10000	41.4652	rs114923349	0.006206	0.0252975	0.00288477
5	PCDHA9	140227356	140391929	295	10000	971.128	rs246069	0.001098	0.0114989		369	10000	949.943	rs31874	0.0005757	0.0283972	0.00294762
5	PCDHA12	140254886	140391929	247	10000	841.481	rs246069	0.001098	0.0130987		306	10000	816.391	rs31874	0.0005757	0.0249975	0.00295484
5	PCDHA10	140235467	140391929	281	10000	934.273	rs246069	0.001098	0.0120988		349	10000	906.867	rs31874	0.0005757	0.0272973	0.00297753
13	C1QTNF9B-AS1	24463027	24466242	16	10000	60.5242	rs9510926	0.01275	0.0182982		20	10000	73.0563	rs9706980	0.005588	0.0180982	0.00298475
12	SH2B3	111843751	111889427	37	10000	110.575	rs2239194	0.02691	0.0471953		51	100000	218.661	rs3184504	0.0001028	0.00732993	0.0031028
5	PCDHA13	140261853	140391929	241	10000	805.103	rs246069	0.001098	0.0132987		298	10000	796.522	rs31874	0.0005757	0.0261974	0.00312234
7	FKBP9	32997015	33046543	105	100000	288.224	rs12672919	0.0001609	0.00912991		184	10000	336.492	rs6945858	4.098e-05	0.0381962	0.00312502
12	KLRC2	10583205	10588592	3	10000	10.9144	rs61917677	0.01052	0.0162984		10	10000	25.7064	rs149554896	0.0007753	0.0217978	0.00317704
11	NARS2	78147006	78285909	286	100000	1690.9	rs7932587	0.003063	0.00819992		386	10000	1172.34	rs12419623	0.00572	0.0435956	0.0031946
20	IDH3B	2639040	2644865	17	10000	80.1458	rs6037269	0.003781	0.00989901		18	10000	60.0641	rs11699380	0.01017	0.0365963	0.00323256
11	LOC100996455	64216528	64219128	3	10000	10.1242	rs6591849	0.05722	0.030197		4	10000	14.6631	rs6591849	0.02233	0.0123988	0.00332853
9	CDKN2B-AS1	21994789	22121093	219	10000	669.146	rs1333039	0.00565	0.0231977		260	10000	807.644	rs68006815	0.0004207	0.0174983	0.00357588
11	IFITM10	1753639	1771824	55	10000	201.2	rs2292959	0.006093	0.0226977		69	10000	242.379	rs9667233	0.001949	0.0190981	0.00379023
3	EXOSC7	45017740	45054158	73	10000	195.13	rs116337039	0.002438	0.0357964		83	10000	259.617	rs6441873	0.0006573	0.0123988	0.00387024
6	ATP6V1G2	31512227	31514625	6	10000	14.1215	rs45529339	0.02112	0.0453955		15	10000	42.0891	rs45529339	0.0009334	0.00989901	0.00391296
14	MARK3	103851700	103970166	260	10000	1064.8	rs62007687	0.001232	0.0115988		307	10000	828.286	rs67918072	0.003889	0.0389961	0.00393561
12	CUX2	111471827	111788358	368	10000	786.08	rs80335880	0.0006105	0.0384962		469	10000	1168.67	rs10849930	0.0005331	0.0125987	0.00418623
5	HSPA4	132387661	132440709	126	10000	370.399	rs4574536	0.007913	0.0393961		158	10000	573.935	rs144677686	0.001478	0.0125987	0.00427262
1	RGL1	183605207	183897666	764	10000	1794.82	rs2491437	0.001171	0.0264974		877	10000	2146.77	rs2500099	0.0001165	0.0194981	0.00442671
12	VPS33A	122716093	122751068	64	10000	177.911	rs7953290	0.003308	0.0368963		82	10000	254.577	rs61954365	0.001083	0.0142986	0.00450922
4	IL15	142557748	142655140	154	10000	513.538	rs1493025	0.0009868	0.0107989		195	10000	407.306	rs13106911	0.002107	0.049995	0.00460212
6	ATP6V1G2-DDX39B	31497995	31514625	83	10000	176.598	rs114558811	0.01005	0.0367963		102	10000	252.302	rs45529339	0.0009334	0.0166983	0.00515808
7	MAD1L1	1855427	2272583	776	10000	1579.01	rs79693194	0.001132	0.0474953		670	10000	1217.8	rs11765458	0.000562	0.0134987	0.00535484
22	SELM	31500762	31503551	15	10000	54.2864	rs11705064	0.03062	0.0180982		15	10000	45.3248	rs12167220	0.004353	0.0359964	0.00543083
2	TMEM237	202484906	202508252	37	10000	106.068	rs1209409	0.004762	0.0190981		45	10000	99.8232	rs7607835	0.01082	0.0361964	0.00572171
18	LOC100505549	55297533	55336508	142	10000	351.771	rs1129621	0.0007106	0.0152985		169	10000	320.822	rs12185474	0.0002595	0.0451955	0.00572273
5	TRIM36	114460458	114516243	110	10000	338.264	rs7713798	0.007147	0.0183982		147	10000	339.316	rs45562940	0.003162	0.0394961	0.00597823
6	DDX39B	31497995	31510252	74	10000	156.491	rs114558811	0.01005	0.0422958		84	10000	219.487	rs115272866	0.005567	0.0179982	0.00622743
19	LILRA5	54818352	54824409	13	10000	58.1336	rs759818	0.01706	0.0158984		22	10000	58.3317	rs4990480	0.03097	0.049795	0.00644522
17	PLD2	4710395	4726727	49	10000	121.447	rs113124299	0.0002608	0.0258974		64	10000	136.438	rs9635705	0.002179	0.0317968	0.00667164
11	TRIM49B	49053151	49059529	20	10000	73.8007	rs11040229	0.01962	0.0356964		32	10000	123.104	rs2727039	0.009513	0.0231977	0.00670443
5	CDHR2	175969511	176022769	156	10000	398.988	rs114445756	0.001539	0.029997		201	10000	483.294	rs10056130	0.006708	0.0281972	0.00683025
6	MCCD1	31496738	31498008	27	10000	67.7514	rs116701180	0.006336	0.0445955		27	10000	90.8616	rs115329117	0.01926	0.0193981	0.00696613
13	LPAR6	48985181	49018840	43	10000	131.642	rs198565	0.007812	0.0181982		55	10000	121.469	rs198624	0.004367	0.0475952	0.00697374
7	WDR91	134868589	134896316	90	10000	338.91	rs2278130	0.0102	0.0307969		93	10000	350.568	rs292600	0.01084	0.0282972	0.00701123
11	KCNJ11	17406795	17410878	18	10000	59.709	rs886288	0.01721	0.0358964		20	10000	74.5053	rs5219	4.106e-05	0.0242976	0.00701637
20	LOC728228	4173736	4176600	12	10000	30.9564	rs80033703	0.006061	0.0390961		13	10000	37.1599	rs6107419	0.008612	0.0237976	0.00742445
13	LINC00400	43687300	43733602	128	10000	270.117	rs61950407	0.001751	0.0242976		163	10000	291.909	rs2657107	0.003506	0.0388961	0.00752685
12	OVCH1-AS1	29542226	29640257	319	10000	749.475	rs10843424	0.001097	0.0376962		361	10000	884.895	rs117236034	0.0002774	0.0269973	0.00802984
5	SLC35A4	139944419	139948683	9	10000	34.0717	rs250431	0.01952	0.030297		13	10000	37.4338	rs171632	0.01016	0.0342966	0.00817697
19	NPHS1	36316273	36342895	35	10000	84.8286	rs10409299	0.01975	0.0384962		67	10000	145.287	rs62112227	0.002864	0.0269973	0.00817841
18	LOC101927900	37646249	37679197	61	10000	216.639	rs2051268	0.001755	0.0272973		72	10000	201.349	rs180987594	0.0005288	0.040096	0.00855628
5	HMHB1	143191725	143200284	22	10000	57.2669	rs3805462	0.01779	0.0371963		26	10000	65.6762	rs3792815	0.003364	0.030197	0.0087516
13	RB1	48877882	49056026	188	10000	500.872	rs198565	0.007812	0.0320968		267	10000	592.046	rs3092899	0.0002896	0.0358964	0.00894781
2	THNSL2	88469813	88486156	42	10000	96.0104	rs6547758	0.007027	0.0309969		59	10000	122.408	rs7569216	0.0007452	0.0378962	0.00909986
17	ATP5H	73034954	73043074	24	10000	61.566	rs117189411	0.0001468	0.0383962		34	10000	81.8753	rs55803711	0.006973	0.0334967	0.00984685
22	CRYBB3	25595816	25603326	29	10000	62.0077	rs2269672	0.0001946	0.0312969		33	10000	64.8112	rs191142822	0.001859	0.0428957	0.0102208
11	AMOTL1	94501507	94609918	179	10000	487.269	rs12417385	0.004967	0.029597		252	10000	550.258	rs113277224	0.004948	0.0458954	0.0103256
6	FOXO3	108881025	109005971	151	10000	350.96	rs7754626	0.003541	0.0428957		192	10000	435.331	rs9386735	0.004824	0.0318968	0.0103907
10	MAPK8	49514681	49647402	244	10000	544.053	rs1978997	0.003079	0.0451955		285	10000	673.033	rs118135078	0.003282	0.0305969	0.0104869
1	LRRC52	165513477	165533185	84	10000	206.259	rs6688105	0.0007975	0.0321968		89	10000	200.15	rs72693832	0.00128	0.0438956	0.0106871
3	EFCAB12	129120163	129147494	58	10000	174.083	rs62266958	0.003911	0.0465953		68	10000	212.31	rs4429625	0.004763	0.0315968	0.0110728
9	INVS	102861501	103063426	408	10000	1197.49	rs7033612	0.005188	0.030297		471	10000	1141.33	rs59637286	0.002029	0.0485951	0.011073
17	TOP2A	38544772	38574202	43	10000	133.738	rs532299	0.01115	0.0393961		49	10000	146.15	rs16965774	0.02082	0.0381962	0.0112845
12	CPM	69244955	69357020	297	10000	549.213	rs10784736	0.0002928	0.0414959		351	10000	612.685	rs11177419	0.0007223	0.0456954	0.0137812
7	ZSCAN21	99647416	99662663	17	10000	53.0741	rs59261051	0.0002891	0.0482952		22	10000	66.2033	rs113479612	0.01611	0.0416958	0.0145144
13	LINC00441	48870648	48877797	14	10000	48.3095	rs2406933	0.03101	0.0433957		19	10000	54.2621	rs12871662	0.01304	0.0472953	0.0147542
15	APH1B	63569748	63601325	67	10000	141.027	rs17762576	0.001993	0.0485951		79	10000	162.851	rs35558463	0.006823	0.0422958	0.0147726
Note: Genes shown in bold were significant pleitropic genes surviving the stringent Bonferroni correction accounting for the number of genes and phenotypes tested [Pcombined<0.05/(130*2)].
